# Supplementary material for: Isolation and functional diversification of dihydroflavonol 4-Reductase gene HvDFR from Hosta ventricosa indicate its role in driving anthocyanin accumulation
Source: Plant Signal Behav. 2021 Dec 24;17(1):2010389. doi: 10.1080/15592324.2021.2010389 (PMC8967398; doi:10.1080/15592324.2021.2010389)
Supplement: Supplemental Material [file KPSB_A_2010389_SM5660.zip]

Archive with 2 entries (2 files):
- Figure S.docx
- Table S1 The primers used in this study.docx
